# Supplementary material for: Humoral and Cellular Immunity Are Significantly Affected in Renal Transplant Recipients, following Vaccination with BNT162b2
Source: Vaccines (Basel). 2023 Oct 31;11(11):1670. doi: 10.3390/vaccines11111670 (PMC10674678; doi:10.3390/vaccines11111670)
Supplement: Supplementary file 1 [file vaccines-11-01670-s001.zip]

Archive with 1 entries (1 files):
- vaccines-2621520-supplementary.pdf
